# Supplementary material for: Excitation-Dependent Photoluminescence of BaZrO3:Eu3+ Crystals
Source: Nanomaterials (Basel). 2022 Aug 31;12(17):3028. doi: 10.3390/nano12173028 (PMC9457899; doi:10.3390/nano12173028)
Supplement: Supplementary file 1 [file nanomaterials-12-03028-s001.zip]

Archive with 1 entries (1 files):
- nanomaterials-1855736-supplementary.pdf
